# Supplementary material for: Increasing sustainability and reproducibility of in vitro toxicology applications: serum-free cultivation of HepG2 cells
Source: Front Toxicol. 2024 Nov 22;6:1439031. doi: 10.3389/ftox.2024.1439031 (PMC11621109; doi:10.3389/ftox.2024.1439031)
Supplement: Supplementary file 1 [file Table2.xlsx]

## Sheet: Sheet1
Substance	CAS number (all Sigma-Aldrich)	Concentration
Bafilomycin A1	88899-55-2	0.2
Cycloheximide	66-81-9	50
Geldanamycin	30562-34-6	1
Taxol	33069-62-4	0.5
Actinomycin D	50-76-0	50
MG-132	133407-82-6	1
Deferoxamin Mesylat	138-14-7	100
