# Supplementary material for: Increasing sustainability and reproducibility of in vitro toxicology applications: serum-free cultivation of HepG2 cells
Source: Front Toxicol. 2024 Nov 22;6:1439031. doi: 10.3389/ftox.2024.1439031 (PMC11621109; doi:10.3389/ftox.2024.1439031)
Supplement: Supplementary file 3 [file Table3.xlsx]

## Sheet: Sheet1
Buffer	Compound	Product number (all Millipore)
Lysis Buffer,	HEPES	7365-45-9	1.49 g
250 ml	Natrium Chloride	7647-14-5	5.11 g
pH 7.5	N-Dodecyl Maltoside	69227-93-6	3.70 g
	Magnesium chloride	7786-30-3	0.05 g
	Phosphatase Inhibitor Cocktail Set V 50x	524629	1x
	Protease Inhibitor Cocktail Set III	539134	0.388889
	Benzonase	70664-3	0.111111
Assay buffer	TBS		2 pills
1000 ml	BSA		2.10 g
pH 7.38-7.45	Tween-20		0.50 ml
Wash Buffer 10x	Phosphat Dibasic Heptahydrate	7782-85-6	9.66 g
pH 6.38-6.42	Potassium Phosphat Monobasic	7778-77-0	8.72 g
	Natrium Chloride		87.60 g
	Tween-20		5.00 ml
