# Supplementary material for: Increasing sustainability and reproducibility of in vitro toxicology applications: serum-free cultivation of HepG2 cells
Source: Front Toxicol. 2024 Nov 22;6:1439031. doi: 10.3389/ftox.2024.1439031 (PMC11621109; doi:10.3389/ftox.2024.1439031)
Supplement: Supplementary file 9 [file Table1.xlsx]

## Sheet: Sheet1
Product	Classification	Contained animal and human derived components	Concentration of animal derived components
Serum-free medium 1 (Advanced DMEM/F12)	Serum-free	Lipid-rich BSA	0.4 g/l (Lipid-rich BSA)
Serum-free medium 2	Serum-free, Xeno-free	Human serum albumin	-
Serum-free medium 3	Serum-free, Xeno-free	Not stated	-
Serum-free medium 4	Serum-free	Not stated	Not stated
Serum-free medium 5	Serum-free	Not stated	< 0,2 % w/v (protein and animal-derived components)
Serum replacement 1	Animal-derived component free, chemically defined	-	-
Serum-replacement 2 (TCM® Serum Replacement)	Serum-free	BSA, bovine transferrin	<0.1% (at final concentration)
Serum-replacement 3	Serum-free	BSA, bovine transferrin	0.77 g/l (total protein, including recombinant insulin at final concentration)
Serum-replacement 4	Serum-free, Xeno-free	Human serum albumin, human transferrin	-
Serum-replacement 5	Serum-free, Xeno-free	Not stated	-
